# Supplementary material for: Epitopes for neutralizing antibodies induced by HIV-1 envelope glycoprotein BG505 SOSIP trimers in rabbits and macaques
Source: PLoS Pathog. 2018 Feb 23;14(2):e1006913. doi: 10.1371/journal.ppat.1006913 (PMC5841823; doi:10.1371/journal.ppat.1006913)
Supplement: S1 Fig — (XLSX) [file ppat.1006913.s002.xlsx]

## Sheet: SI Figures
S1 Figure
Mutant/Parental
RID50 <0.25		N130 KI	N133 KO	N137 KO	N156 KO (N156A)	N156 KO (S158A)	N160 KO (N160K)	N160 KO (T162A)	N184f KO	N185 KO (N185A)	N185 KO (N185K)	N197 KO	N234 KO (N234A)	N234 KO (N234S)	N262 KO	N276 KO (N276A)	N276 KO (N276D)	N276 KO (T278A)	N295 KO (N295A)	N295 KO (T297A)	N301 KO	N332 KO	N339 KO	N355 KO (N355A)	N355 KO (NN355DK)	N355 KO (T357A)	N355 KO (T357K)	N363 to 362	N363 KO (N363A)	N363 KO (N363S)	N363 KO (S365A)	N386 KO (N386A)	N386 KO (S388A)	N392 KO (N392A)	N392 KO (T394A)	N397 KI	N398 KO	N411 KO (N411A)	N411 KO (N411S)	N448 KO	N461 KI	N462 KO (N462A)	N462 KO (N462D)	N462 KO (T464A)	N276 KO + N462 KO	N611 KO (N611A)	N611 KO (N611Q)	N618 KO (N618Q)	N618 KO (N618T)
RID50 ≥0.25, ≤0.5
RID50 >0.5, ≤2
RID50 >2
	Animal		ID50	ID50	ID50	ID50	ID50	ID50	ID50	ID50	ID50	ID50	ID50	ID50	ID50	ID50	ID50	ID50	ID50	ID50	ID50	ID50	ID50	ID50	ID50	ID50	ID50	ID50	ID50	ID50	ID50	ID50	ID50	ID50	ID50	ID50	ID50	ID50	ID50	ID50	ID50	ID50	ID50	ID50	ID50	ID50	ID50	ID50	ID50
Group 1	r5726	0.668055	1.39389	2.68586	1.8254	2.57105	1.23323	1.16842	2.04133	1.65051	0.886401	1.63568	0.407566	<0.23	1.0023	1.20641	1.51258	0.704145	0.782213	0.48	1.2302	0.559235	1.47236	1.99158	2.02825	1.67008	1.63893	0.630418	1.11307	11.4535	0.826561	1.08953	0.464586	0.720858	0.637812	0.722114	0.28476	1.2694	1.97036	0.697496	0.780806	0.779886	0.675633	0.415915	0.76	0.643875	3.33732	3.11895	2.12558
	r5747	0.953865	2.45669	1.02583	0.527795	2.09785	0.962037	0.890213	1.80076	3.26568	1.09397	1.11	0.52	0.623011	0.38	0.74	1.19683	0.637004	1.23366	3.46139	3.81578	0.955824	1.75857	3.87067	1.18429	4.2329	4.41048	0.631764	2.15511	1.16492	1.1988	0.406274	0.507177	1.05158	0.317644	1.80456	0.901453	1.35913	1.57295	1.27467	2.60854	1.32754	0.812501	0.669636	0.799185	0.552491	1.95622	2.51002	1.13254
	r5749	1.97072	2.01875	0.750114	1.12117	2.35529	1.62578	1.91318	1.37477	0.890437	1.10115	1.57726	0.46	0.871672	0.891592	1.17346	0.717112	1.32757	2.27055	3.80747	1.68166	1.08873	2.58664	2.28972	1.73311	3.51959	2.11738	1.0882	1.1309	1.40933	0.94388	0.595941	0.582844	1.09526	0.826859	2.28428	1.90328	2.02646	1.53734	1.50383	2.6731	1.95095	0.877311	1.38825	1.25434	1.0774	1.04618	1.81899	1.75273
	r5725	1.57344	2.83049	0.620396	0.870358	2.40884	1.28068	1.62886	1.21464	0.542398	1.0376	0.625762	0.281965	0.1	1.22709	0.570997	0.607142	0.81	1.07067	0.92632	2.12587	0.780238	0.889472	3.82406	1.03	0.993427	2.56775	0.23	1.61363	1.30859	1.09374	0.545826	<0.23	0.568403	0.412184	0.63713	1.63485	0.542678	0.870008	0.467405	0.543756	1.42632	0.514652	0.932165	1.22511	1.24944	1.30607	1.19525	2.46706
Group 2	r5739	1.34127	0.942645	1.48486	1.67787	1.35026	1.07716	1.34735	1.0835	1.19624	0.502533	0.806626	0.730988	0.573556	0.910299	0.858973	0.765891	1.43701	0.997824	0.907682	1.90325	1.08336	1.08063	1.40557	1.24681	1.79441	2.01627	0.203701	0.849908	1.1585	0.920087	0.71329	0.521076	1.7455	0.780525	0.829879	1.95952	1.33409	1.83948	0.438447	1.78702	1.69155	0.521044	0.19	0.557855	0.799578	1.08597	0.96841	1.07574
	r5743	2.70529	2.64907	5.55184	0.590039	1.01395	0.754229	0.741485	1.41428	1.07806	1.15986	1.91842	0.878775	0.594815	0.844262	0.651597	1.29957	0.466005	1.28267	1.12	1.271	1.48757	1.50041	1.67083	0.89367	2.3559	0.919877	2.63594	3.38688	4.424	1.16428	3.06337	2.77497	1.31758	1.21994	0.992097	0.995427	1.40643	1.26865	0.802489	0.687463	0.749038	0.781196	0.901295	0.911948	1.56596	1.7196	1.14718	1.5193
	r5744	1.61	3.94807	5.85183	0.557811	1.2517	0.856298	1.12255	1.35359	1.41018	1.31409	2.17223	1.23002	<0.26	0.893273	1.11346	0.621268	0.458329	1.4682	1.34857	1.80816	1.56597	1.50779	1.85988	0.988718	1.67083	2.11843	1.89971	1.01224	2.16749	1.78704	1.60829	1.48701	1.74999	1.30228	1.13011	1.0461	1.0417	0.751087	0.77659	0.754543	0.970537	0.782699	1.53511	0.717219	1.4982	1.38116	1.1933	1.61975
	r5723	0.8889	1.10494	0.916789	1.10382	1.20046	0.601035	0.768364	1.10304	0.685228	0.95156	0.549352	0.412572	1.028	1.48547	0.518032	1.4982	1.62119	2.82828	1.50886	2.11617	0.870034	1.18002	1.33753	2.56831	1.70946	1.85645	0.293108	1.24714	1.32684	1.1453	1.15516	1.48711	1.32146	1.53137	0.792585	0.92042	1.3655	0.857209	0.498616	0.950143	0.106496	<0.29	0.16	0.377791	1.79409	1.33325	0.849928	0.96165
	r5727	0.785118	1.02482	0.667177	0.529742	1.24267	0.705394	1.17326	2.20981	0.753383	0.978845	1.08011	0.59688	0.537744	0.480396	0.751004	0.912446	0.991955	1.73566	1.04179	1.15675	0.4127	1.10122	1.15493	1.70111	2.2479	1.98445	0.24	0.943744	0.897121	1.5079	0.840996	0.819321	0.994768	0.983587	1.34986	1.61492	0.934321	0.798296	0.837797	0.709883	0.569081	0.848867	0.427249	0.680736	1.04908	1.00329	1.1226	1.36381
	r5738	1.04904	1.59319	0.93717	0.659452	1.01045	1.02903	0.558163	1.13222	1.04679	0.539385	1.32354	1.03866	0.685204	1.0722	0.843855	1.90488	1.06909	2.47568	0.94286	0.635169	0.9888	3.67227	1.43594	0.895565	3.30272	1.415	0.663586	1.09925	1.87885	0.842838	0.905555	1.6931	1.51308	0.95626	0.750097	3.42627	1.01491	0.863915	0.866371	1.11421	4.69431	0.541726	<0.32	0.819283	1.11581	1.26354	1.45474	0.973435
Group 3	r5724	1.43408	0.897123	0.965797	0.769075	0.826957	0.671744	0.772437	0.991457	0.832818	0.670682	0.951051	0.823397	1.21673	1.28914	1.0524	1.32834	1.33279	1.33998	0.917781	1.13824	0.596523	2.0452	1.77048	1.22369	1.9569	0.0464706	0.721583	1.14603	1.19599	1.23934	1.20346	1.25948	2.05204	1.06437	0.838714	3.08516	0.821936	1.50273	0.906857	1.33386	0.127816	0.627914	0.554491	0.423996	0.922429	1.12292	0.739042	0.849282
	r5742	1.13002	0.753234	0.951406	0.752513	0.611608	0.793202	0.721942	0.975578	0.885582	0.721149	1.07208	0.99393	0.569614	1.98945	1.28204	1.40475	0.764751	0.901723	0.869707	0.957333	0.532629	2.02478	1.95689	0.180086	1.68075	0.55212	0.736448	2.40638	1.33361	1.33377	1.20672	1.43507	1.89293	1.15363	0.825901	6.11511	1.42309	1.49775	0.88781	1.23722	3.95469	1.2529	0.294092	0.761456	1.13526	0.914145	1.0145	1.36344
	r5741	0.888401	1.2081	1.04911	0.783325	0.906755	1.03067	0.800568	0.97119	0.865368	0.541748	1.13988	0.868152	0.483542	1.33807	1.25095	0.897315	0.818699	1.42012	1.34886	1.71522	0.721809	4.37036	<0.05	<0.09	<0.12	<0.10	0.626712	1.46848	1.57264	0.880805	0.933203	1.48294	1.84046	2.97796	0.885605	4.11912	1.34875	2.26935	0.785628	0.998847	5.99015	5.1414	7.56663	1.12859	1.15693	0.793049	0.807953	1.19181
	r5740	1.24423	0.840146	0.95483	0.672874	0.603837	0.829472	0.839431	0.996572	0.807957	0.663445	1.06506	0.948425	0.805475	1.56706	1.06569	0.834928	0.618419	1.07031	0.943292	0.664858	0.778325	2.81566	1.75328	1.05066	1.43436	2.97085	0.198075	1.64163	1.46175	1.00843	1.18414	1.64211	1.78177	1.42171	0.599912	3.79117	1.30586	1.59962	0.844701	0.819936	5.0645	1.22266	0.970855	0.660196	1.1132	1.32199	0.994402	0.774526
	r5751	1.37815	0.972315	1.08423	0.573227	0.54241	0.564657	1.32301	0.586939	0.72699	0.863442	0.574079	1.08708	0.777682	0.655881	0.800245	0.72523	0.824468	1.77004	1.22198	1.57759	0.879033	1.50661	1.25971	0.948296	0.675192	0.739263	0.681015	1.36327	2.2857	0.721119	0.815722	0.743647	1.02011	1.06598	1.09809	1.49487	0.735015	1.68667	0.735182	<0.36	1.54193	1.31598	0.392349	0.837022	1.03235	1.07024	1.38058	1.89665
Mutant/Parental
REN <0.25		N130 KI	N133 KO	N137 KO	N156 KO (N156A)	N156 KO (S158A)	N160 KO (N160K)	N160 KO (T162A)	N184f KO	N185 KO (N185A)	N185 KO (N185K)	N197 KO	N234 KO (N234A)	N234 KO (N234S)	N262 KO	N276 KO (N276A)	N276 KO (N276D)	N276 KO (T278A)	N295 KO (N295A)	N295 KO (T297A)	N301 KO	N332 KO	N339 KO	N355 KO (N355A)	N355 KO (NN355DK)	N355 KO (T357A)	N355 KO (T357K)	N363 to 362	N363 KO (N363A)	N363 KO (N363S)	N363 KO (S365A)	N386 KO (N386A)	N386 KO (S388A)	N392 KO (N392A)	N392 KO (T394A)	N397 KI	N398 KO	N411 KO (N411A)	N411 KO (N411S)	N448 KO	N461 KI	N462 KO (N462A)	N462 KO (N462D)	N462 KO (T464A)	N276 KO + N462 KO	N611 KO (N611A)	N611 KO (N611Q)	N618 KO (N618Q)	N618 KO (N618T)
REN ≥0.25, ≤0.75
REN >0.75, ≤1.25
REN >1.25
	Animal		ID50	ID50	ID50	ID50	ID50	ID50	ID50	ID50	ID50	ID50	ID50	ID50	ID50	ID50	ID50	ID50	ID50	ID50	ID50	ID50	ID50	ID50	ID50	ID50	ID50	ID50	ID50	ID50	ID50	ID50	ID50	ID50	ID50	ID50	ID50	ID50	ID50	ID50	ID50	ID50	ID50	ID50	ID50	ID50	ID50	ID50	ID50
Group 1	r5726	0.719363	1.00791	1.08213	0.993531	1.05917	1.12619	1.09798	1.06408	0.980679	0.972243	1.09063	0.9491	0.162832	1.26077	1.01103	1.02375	0.875032	0.895371	0.931936	1.16244	0.954075	0.747403	0.929547	0.902726	0.948326	0.978362	0.987958	0.933899	1.36868	0.908911	0.958008	0.833809	0.978249	0.966032	0.977774	0.8239	0.934972	0.966164	0.788196	1.00722	0.936161	0.885467	1.00175	0.958792	1.04394	1.10681	1.1229	1.23358
	r5747	0.900198	0.863755	0.824145	0.802493	1.11362	0.976958	1.038	1.14231	1.30182	0.885798	0.753836	0.904454	1.10089	0.691844	0.89829	0.918414	0.933031	0.902206	1.01817	1.14746	0.886295	0.973352	1.03249	0.979876	0.978637	1.00829	0.832942	1.05862	0.89394	0.844723	0.83439	0.841598	1.06309	0.769981	0.897663	0.901751	1.05885	1.09278	0.983873	0.983662	0.856023	0.871004	1.03726	1.00336	0.925471	1.2078	1.19167	1.14027
	r5749	0.678111	0.937996	0.850443	1.00794	1.07024	1.01269	1.00211	1.1027	1.12077	0.967823	0.999087	0.805835	1.00886	1.01951	0.852995	0.94394	0.969439	1.02866	1.07725	1.17889	1.02529	0.943676	1.03833	0.961015	1.03147	1.00865	0.88787	0.835856	0.973369	0.912593	0.792883	0.892047	1.07662	0.879161	0.928894	1.13179	0.888738	0.95614	0.908893	1.11796	1.17034	0.941782	0.910773	1.17019	0.985272	1.0393	1.10897	1.10031
	r5725	0.91	0.851648	1.0368	0.93009	1.10455	1.09288	0.879662	1.03351	0.924507	0.923562	0.990467	0.798378	0.74	1.02258	1.03229	0.997101	0.938362	1.15257	0.977405	1.31429	1.05595	0.990057	0.969234	1.08	0.907931	0.973117	0.762389	0.948796	0.822163	0.975788	0.903845	0.72467	0.995349	0.855693	0.982426	1.07587	0.969262	0.982991	0.825737	0.951507	0.903186	1.18962	1.01455	1.1163	1.11163	1.12872	1.11979	1.10061
Group 2	r5739	1.04838	0.982863	0.984772	0.987048	1.00374	0.952064	1.01508	0.969972	1.00479	0.950972	0.985777	0.926939	0.942474	1.00935	0.959873	1.02716	0.999127	1.03122	0.890401	1.15823	0.976386	0.934696	0.994285	0.753557	1.06382	0.926822	0.787971	0.975674	1.01641	0.901136	0.897724	1.03568	1.04476	1.0322	0.973454	1.04941	0.969584	0.958239	0.821239	0.940514	1.07657	0.89287	0.70352	0.986234	0.969006	0.99232	1.0176	1.0814
	r5743	1.00849	1.00221	0.99608	0.977429	0.990648	0.999907	0.99862	1.01211	0.994454	1.00767	1.01215	0.999514	1.00358	1.01474	0.987338	1.00743	0.987985	0.987696	0.97675	0.983848	1.00533	0.982549	1.0184	0.997212	0.996213	1.00758	0.992995	1.0043	1.0156	1.00658	1.00648	1.00422	1.0043	0.996447	0.987235	0.996956	0.98719	1.01413	0.999796	0.986983	0.988673	0.988179	0.993733	0.991465	1.01272	0.999957	1.00031	0.988807
	r5744	1.01062	1.01838	1.01872	0.936122	0.975336	1.0045	1.01544	1.01558	1.00213	1.02381	1.02915	0.996765	0.592465	1.014	0.998919	0.994036	0.975583	0.992735	1.013	1.00744	1.00944	0.992197	1.00814	0.987764	0.976904	1.00852	1.0027	1.00086	1.02155	1.01134	1.01329	1.00848	0.997762	1.00741	0.987401	1.0046	1.0049	1.00663	0.991402	0.982529	0.986965	0.985958	0.998428	0.987444	1.01003	1.00848	1.00708	0.997866
	r5723	1.01392	1.04447	1.0107	0.851965	0.961743	0.954729	0.995775	0.965645	0.966348	0.962756	0.877464	0.93844	1.06249	1.07099	0.959418	0.951463	1.07497	1.04383	0.980337	1.06994	0.982733	1.01403	0.820709	0.803524	0.939105	0.820314	0.871622	0.991473	1.08377	0.976161	0.993939	1.01446	1.02501	1.00142	0.890829	1.03744	0.972108	1.03375	0.912214	0.992588	0.605468	0.541698	0.73802	0.635683	1.02032	1.00612	1.00608	0.986296
	r5727	1.00105	0.970325	1.08104	0.871082	0.961338	0.92399	0.95555	1.09891	1.04917	0.981921	0.846266	0.919512	0.932079	1.06827	0.974182	0.998469	1.03526	1.07088	0.889159	1.1039	0.873904	1.03579	0.866798	0.901565	1.11923	0.953675	0.790813	1.00439	0.966768	0.974395	0.961099	0.914034	0.92328	1.00908	0.954882	1.03857	0.898875	1.02998	0.797869	0.946011	0.936154	0.832155	0.582491	0.976846	1.04426	1.03695	1.02691	1.02996
	r5738	1.03542	1.04755	0.925766	0.901818	0.940341	0.995673	0.902592	1.01797	0.98208	0.992061	0.972268	1.01341	0.969188	0.997961	1.00131	1.04553	0.984235	1.03564	0.894262	1.0223	0.988244	1.0619	0.993964	0.797174	0.991146	0.946501	0.94986	0.990077	1.00955	0.980917	0.971953	1.00601	1.0119	0.991715	0.949577	1.06858	0.975426	1.01553	0.957856	0.986632	1.0717	0.940702	0.550285	0.888909	1.02514	0.983339	1.0212	1.03205
Group 3	r5724	1.00482	1.00405	0.982469	0.994084	0.998179	0.989354	1.00452	1.00919	0.977889	1.00357	1.00348	1.00076	1.01506	0.997921	0.993051	1.00837	1.00959	1.00938	0.988284	0.995399	1.00051	0.979683	1.0138	1.00133	1.00045	0.788817	0.984521	1.00494	1.00115	0.997549	1.01002	1.00533	1.00323	1.00134	0.999504	0.994106	0.985201	1.0022	0.995979	1.00778	0.708714	0.946684	0.963869	0.959647	0.996973	1.00023	0.996147	0.983752
	r5742	0.990849	0.998416	0.977316	0.975243	0.976156	0.997147	0.990565	1.01008	0.993474	1.00385	1.01057	0.994325	1.00141	1.00136	1.00455	1.01289	1.00738	0.978289	0.906958	0.99589	0.967721	1.01684	1.0129	0.816565	0.971763	0.92645	0.967955	1.01404	1.0006	1.02108	1.01424	1.01449	1.02582	1.00878	1.00329	1.01078	1.00622	1.00644	0.98818	1.02408	1.00032	0.992894	0.847583	0.991775	1.01077	0.997738	0.992598	1.00669
	r5741	1.02557	0.990173	0.987841	0.957969	0.931835	0.990384	0.985658	1.00203	0.98693	0.997827	1.01037	0.986958	0.960916	1.00073	0.997996	0.985119	0.982679	0.964199	0.893693	1.01076	0.951672	1.0373	0.419181	0.408836	0.366331	0.5948	0.955353	1.02377	0.999005	1.02188	1.00119	1.02384	1.03776	1.02563	1.01782	1.01809	1.00571	1.00814	0.988246	1.01175	1.00757	0.989246	1.01855	0.971113	1.03432	0.998168	0.991574	1.03221
	r5740	1.00646	0.995667	0.998973	0.994187	0.986963	0.99398	0.994589	0.998404	0.998809	1.00551	1.01899	0.998445	1.00149	0.994904	1.00252	0.999371	0.999338	1.03104	0.944353	1.0268	0.995091	1.00337	1.00192	0.997491	0.993919	1.00432	0.898365	0.996328	1.00449	0.998059	0.996118	1.01661	0.999797	1.01518	1.00686	0.995243	0.993061	1.00587	0.991191	1.01661	0.995949	0.989147	0.988476	0.988286	1.01234	0.997115	0.995779	1.02117
	r5751	0.982424	0.992749	0.988309	0.905114	0.909077	0.991452	0.918729	0.990626	0.994481	0.994988	0.949387	0.989124	1.01851	1.01	0.977525	0.963791	1.03076	0.988764	0.943326	1.05559	0.979895	1.0355	0.974928	0.835058	0.915736	0.915603	0.914984	1.01081	1.01368	0.983013	0.996379	0.995078	1.00876	1.01407	1.03896	1.04203	0.998811	1.0227	0.952015	0.698734	0.983333	0.868563	0.825524	0.901145	1.05482	1.01077	0.99883	1.0531
[truncated: 1 more columns]
