# Supplementary material for: Epitopes for neutralizing antibodies induced by HIV-1 envelope glycoprotein BG505 SOSIP trimers in rabbits and macaques
Source: PLoS Pathog. 2018 Feb 23;14(2):e1006913. doi: 10.1371/journal.ppat.1006913 (PMC5841823; doi:10.1371/journal.ppat.1006913)
Supplement: S2 Fig — (XLSX) [file ppat.1006913.s003.xlsx]

## Sheet: SI Figures
S2 Figure
Mutant/Parental
RID50 <0.25		K97A	K117E	K121A	V127A	F159A	L165A	R166A	D167A	K168A	K171A	V172A	Y173A	Y177A	L179A	V181A	V182A	V182I	R184gG	R184gS	N186S	184g-189 del	P240S	P240T	S241K	F288L	T290E	P291A	R308A	R308H	D325A	D325N	H330A	H330Q	G343A	G343E	K347A	K351E	N355del	N356 del	A362T	S397A	G409E	S413T	R444G	S463A	T465A	T467A	R617K
RID50 ≥0.25, ≤0.5
RID50 >0.5, ≤2
RID50 >2
	Animal	ID50	ID50	ID50	ID50	ID50	ID50	ID50	RID50	RID50	ID50	ID50	ID50	RID50	ID50	ID50	ID50	ID50	ID50	ID50	ID50	ID50	ID50	ID50	ID50	ID50	ID50	ID50	ID50	ID50	ID50	ID50	ID50	ID50	ID50	ID50	ID50	ID50	ID50	ID50	ID50	ID50	ID50	ID50	ID50	ID50	ID50	ID50	ID50
Group 1	5726-Wk22	1.3864	0.340921	0.959084	1.77113	3.16448	0.735276	0.772506	0.868059	0.941465	0.904205	1.32824	<0.18	<0.15	0.206988	0.516153	0.772392	0.562353	1.0584	0.706638	0.711954	1	0.368492	0.655506	<0.09	1.53011	0.691911	0.708556	2.03475	1.01202	1.97504	0.507804	1.22231	0.693659	1.97693	0.359979	0.16	0.32	1.02643	0.830786	0.816669	0.753101	1.09309	1.64279	0.641153	0.739382	0.598395	0.52	0.562094
	5747-Wk22	0.35527	<0.22	0.797479	0.78	1.7567	1.80797	2.25864	1.37221	0.79	0.56	0.43	0.767851	<0.06	0.120151	0.471306	0.549884	0.543914	0.888923	0.639352	1.54007	1.24605	0.702122	<0.28	0.290343	0.979053	0.729199	0.727827	1.57664	1.79428	7.20062	1.73358	1.38483	1.32618	1.59469	0.35	0.442419	0.410348	4.07361	1.71082	0.584774	1.05015	1.19068	1.13713	0.99559	1.20114	0.859655	0.678786	0.796726
	5749-Wk22	1.33023	0.420744	0.876193	1.07286	4.08781	1.09945	0.926218	0.699708	1.589	0.506832	1.22982	<0.18	<0.21	0.466433	1.37745	1.55815	1.21846	0.736634	1.27597	1.83858	1.21978	<0.25	<0.10	<0.24	0.985045	0.822601	0.43	1.26342	1.1355	0.997686	0.678814	1.15235	1.27231	1.57322	0.69	0.38	0.29	1.7808	1.74909	0.567452	1.47587	1.04786	1.22271	0.621846	1.47392	0.963658	0.917751	0.776998
	5725-Wk22	0.631714	0.403416	0.895318	2.28599	1.35486	0.332888	1.15714	1.38228	1.03105	0.618384	1.08874	0.809076	0.511964	0.126671	0.221361	1.25768	1.31212	1.49406	0.487652	1.36271	0.42	0.789109	0.87669	<0.11	0.796853	0.517483	0.624468	1.68551	1.22929	1.27783	0.770011	0.961659	1.01	1.65964	0.529828	0.19319	0.14	2.29999	0.76	1.91986	0.947077	1.05139	0.720625	0.875877	3.09488	2.95389	0.99464	0.743017
Group 2	5739-Wk62	0.955239	0.423536	0.980345	0.729142	3.3848	1.55698	1.26339	1.09368	0.631728	1.29328	2.16056	2.61332	0.344951	0.411005	1.23776	1.76468	0.684971	1.43097	0.570713	1.10023	1.44807	0.543363	0.877813	0.716317	0.652306	0.446421	0.672768	1.07112	0.895161	1.11668	0.550265	0.881422	0.676999	1.2229	1.07329	0.667481	0.359807	1.83947	4.27634	1.12	1.19974	0.68897	0.971867	0.658175	0.769915	0.508717	0.407165	0.689935
	5743-Wk22	1.3054	1.15129	0.990854	0.788025	1.07179	0.287089	1.47635	0.568653	0.448004	1.27623	0.801451	1.41509	0.185663	0.874725	1.17045	0.846875	0.640803	0.700695	1.38997	1.22446	1.15489	0.924594	0.806579	0.605323	1.0556	0.857166	0.811243	0.55	0.794474	0.8077	0.753116	0.540967	1.00194	0.94246	0.580238	1.02551	0.66328	1.3742	0.708791	0.651342	1.23666	0.92	0.882722	0.520745	1.02582	0.826561	1.47892	0.851156
	5744-Wk26	1.60221	0.918813	0.98091	0.810692	1.11329	0.553959	0.209481	1.31085	0.629815	1.20593	0.78271	1.50608	0.214212	0.209889	0.274339	0.690167	0.973166	0.830002	0.594125	0.923239	0.839283	0.92098	0.615808	0.338469	1.25427	1.37404	1.09242	0.671433	0.658719	0.805449	0.604089	0.637201	0.712953	1.53915	0.936983	1.08377	0.781534	0.815404	0.763768	0.685776	1.27922	1.06172	1.57561	0.822593	1.11585	1.31713	1.7919	0.92671
	5723-Wk22	1.27497	0.663845	1.06339	1.60487	2.07053	0.700461	0.907501	0.606778	1.02532	1.32432	1.84543	1.54726	0.328179	0.394135	0.525086	0.799917	0.66889	0.928088	0.951286	0.501977	0.677287	0.859789	0.923875	0.370277	1.21745	0.475405	0.644455	1.56793	0.717421	0.607288	1.24	0.462535	1.00389	1.15285	0.672645	0.481122	0.483719	0.79491	1.7218	1.63561	0.892892	1.11005	1.91456	0.683296	0.62559	1.08774	1.18421	0.66383
	5727-Wk22	0.871443	0.346838	0.934673	1.50706	1.658	1.48355	1.54699	1.01282	0.599714	2.24019	1.62352	3.14852	0.194608	0.409021	0.506509	1.31838	1.27744	0.507436	0.960866	1.38414	0.842857	0.813642	1.56447	0.511915	0.929709	0.84912	1.10349	0.486311	1.41907	1.1659	0.526816	0.536789	0.550651	1.15528	0.519301	1.02295	0.552481	2.16991	2.47249	0.826894	1.39121	0.513525	1.36751	0.793255	1	1.14936	0.852005	0.727071
	5738-Wk62	0.92655	0.914246	1.00265	0.581359	0.925386	0.50278	1.30131	0.439176	0.298416	1.13046	1.22063	1.76038	0.144377	0.572429	0.835368	0.872832	0.845641	1.42199	0.653216	0.96	1.06997	0.936233	0.917766	0.820043	0.590908	0.466548	1.32939	1.41737	0.91544	1.31127	1.14346	1.09768	0.958815	2.1126	0.9938	0.823469	0.700299	2.03118	2.68822	0.72	1.35153	0.859308	1.14463	0.755186	0.728442	0.943615	1.09898	0.639468
Group 3	5724-Wk22	1.20172	0.860392	0.987351	1.34027	2.51132	0.338141	1.40371	0.20775	0.390823	1.01307	1.19671	1.13888	0.45129	1.57016	1.33873	0.764586	0.792472	0.707712	0.908882	0.885478	0.858213	1.05134	0.927543	1.12859	0.770343	0.826057	1.43415	0.682689	0.77107	0.825099	1.34657	0.622449	0.94812	0.882249	0.698343	1.07929	0.601	2.28196	1.94064	1.42803	1.11258	0.999284	1.64236	1.17395	1.00111	0.303433	0.977746	0.619766
	5742-Wk62	1.8453	0.698819	0.992369	0.476855	1.80993	0.655766	1.3322	0.434721	0.314439	1.22613	0.639629	1.42945	0.210084	0.794001	0.655482	0.735864	0.860526	1.64138	1.10233	0.674109	1.44539	0.883863	2.61436	0.878871	0.824163	1.00393	1.17373	0.682422	0.959275	1.27085	0.900306	0.852645	0.779229	0.463127	1.57256	0.860393	0.954065	0.808861	0.551973	0.752813	0.650459	1.06746	0.781918	1.02657	0.849505	0.930786	1.62369	0.701898
	5741-Wk62	1.06098	0.778072	0.996687	0.858071	1.3292	0.28052	0.528697	0.165872	0.457754	0.706815	0.589552	0.854545	0.22864	0.460991	0.312267	0.489046	0.740572	1.50673	1.27179	0.745736	0.990841	1.23901	1.05347	0.93924	0.81297	0.686172	1.1253	1.66739	1.33116	1.52567	1.19767	0.782995	0.965675	1.36425	1.01574	1.2567	1.48184	0.302934	<0.09	0.77702	1.28223	1.05231	1.38983	1.10888	0.897038	1.19742	1.07222	0.656597
	5740-Wk62	0.966239	1.11515	0.986905	0.923281	1.12019	0.527629	10.7083	0.402717	0.586142	1.04608	0.64468	1.74233	0.394532	0.558878	0.88	0.74033	1.09414	1.03582	1.0991	0.88	1.01506	1.27057	0.834002	0.985419	0.787936	0.930943	0.960669	0.945506	0.807209	1.34124	0.993089	0.840413	0.755021	1.62704	0.797762	0.850862	0.742084	1.25777	1.30874	0.700338	0.892623	0.745435	1.36398	1.01749	1.15122	0.710032	1.00072	0.531618
	5751-Wk22	0.628977	0.569197	0.967369	0.282341	1.7207	0.604925	1.59939	0.349847	0.175131	1.09664	0.92443	0.514445	1.51868	0.203378	0.466671	0.685722	0.55457	1.61723	1.0141	0.589313	1.38571	1.13741	0.595197	1.02747	0.805499	0.852662	1.31032	0.838865	1.56529	1.28352	1.07436	0.651319	0.808182	4.65861	0.702048	0.722836	0.533197	0.987423	1.21701	0.644819	0.898545	1.47445	1.28614	0.705014	1.13922	0.526426	0.941838	0.553948
Mutant/Parental
REN <0.25		K97A	K117E	K121A	V127A	F159A	L165A	R166A	D167A	K168A	K171A	V172A	Y173A	Y177A	L179A	V181A	V182A	V182I	R185fG	R185fS	N186S	185f-189 del	P240S	P240T	S241K	F288L	T290E	P291A	R308A	R308H	D325A	D325N	H330A	H330Q	G343A	G343E	K347A	K351E	N355del	N356 del	A362T	S397A	G409E	S413T	R444G	S463A	T465A	T467A	R617K
REN ≥0.25, ≤0.75
REN >0.75, ≤1.25
REN >1.25
	Animal	ID50	ID50	ID50	ID50	ID50	ID50	ID50	REN	REN	ID50	ID50	ID50	REN	ID50	ID50	ID50	ID50	ID50	ID50	ID50	ID50	ID50	ID50	ID50	ID50	ID50	ID50	ID50	ID50	ID50	ID50	ID50	ID50	ID50	ID50	ID50	ID50	ID50	ID50	ID50	ID50	ID50	ID50	ID50	ID50	ID50	ID50	ID50
Group 1	5726-Wk22	0.959084	0.908799	0.660212	1.0386	1.00336	1.06287	0.940949	1.14057	1.03037	1.00109	1.1298	0.726661	0.53939	0.831123	0.853249	0.827619	0.822827	0.903225	0.902863	0.964377	0.995186	0.771532	0.814871	0.0472647	1.03889	0.909743	0.837078	1.2091	0.964762	1.19447	0.946925	0.949405	0.949659	1.0503	0.820984	0.698189	0.742804	1.07836	0.955199	0.96777	0.919855	0.974553	1.20115	0.877592	0.925893	0.886777	0.958886	0.91441
	5747-Wk22	0.797479	0.60011	1.16412	1.01936	1.01944	1.11396	0.953251	1.08802	0.928938	0.83	0.73	0.66459	0.557409	0.498169	0.843521	0.746566	0.912112	1.00502	0.859816	0.999395	0.941883	0.87786	0.604583	0.875872	0.979213	0.770857	0.75949	0.984532	0.970742	1.02735	0.937845	0.977411	0.871846	1.14135	0.808667	0.810152	0.850182	1.1827	1.11395	0.899609	0.926648	0.973159	0.94	0.990637	1.12109	0.97	0.845408	1.04726
	5749-Wk22	0.876193	0.846691	1.77543	0.994157	1.06182	1.02688	1.11311	1.09397	0.912911	0.79425	0.906635	0.353977	0.732494	0.738596	0.920201	0.965911	0.903438	0.905034	0.938302	0.974536	0.950507	0.447774	0.0825345	0.261635	1.00403	0.809114	0.896152	1.04833	1.01612	0.969271	0.79009	1.05527	0.928528	1.04581	0.756644	0.744034	0.652934	1.07929	1.0524	0.989895	0.954087	0.945262	1.21672	0.842433	1.00493	0.998454	0.947769	0.900595
	5725-Wk22	0.895318	0.877321	1.07562	0.877081	1.05602	1.01063	1.00657	1.14083	1.10077	0.828621	1.14943	0.709577	0.728122	0.871396	1.03146	1.05114	0.901582	0.881224	0.789426	0.99718	0.491444	0.919859	0.954378	0.223417	1.00841	0.75151	0.857463	1.10881	0.965225	1.13725	0.923485	0.849946	1.03	1.02323	0.922714	0.729839	0.597948	1.09431	1.02	0.871549	0.758192	1.0079	0.828618	0.783081	0.989072	1.06429	1.06713	0.92601
Group 2	5739-Wk62	0.980345	0.996522	0.873761	1.00869	1.07808	1.06008	0.988114	1.04765	0.951559	1.07126	1.07194	1.06845	0.862821	0.862337	1.03617	0.976447	0.98433	1.05066	0.973817	0.995774	1.06896	0.984415	1.0322	0.981881	1.03285	0.888974	0.976143	1.09118	0.953983	1.10426	0.96285	0.995815	1.00797	1.06544	0.995083	0.964087	0.805175	1.06037	0.994377	0.96	1.16437	1.00408	0.966256	0.957406	0.831459	0.861605	1.00141	0.962974
	5743-Wk22	0.990854	0.991133	0.652394	0.98371	1.03086	0.940264	1.02322	0.996779	0.986255	0.988705	1.0054	0.991626	0.962836	0.978792	0.971317	1.00478	0.985728	0.995937	0.989315	0.996693	0.974311	1.01328	1.00504	0.997881	0.992273	0.989722	0.98294	0.991412	0.985982	0.999162	1.00805	0.985714	1.00498	0.99826	0.994467	0.9951	0.993308	1.00275	0.993977	1.00098	1.01479	1.00635	1.00023	0.993693	0.99994	0.991904	1.01052	0.991096
	5744-Wk26	0.98091	1.00227	0.874101	0.978554	1.04647	0.996222	0.876482	0.98435	0.960518	1.00556	1.0045	1.00004	0.870002	0.92353	0.94894	0.985348	0.990335	1.01633	0.961564	0.999043	0.976499	1.00656	0.987797	0.984964	0.989967	0.991472	0.980076	1.00223	0.992226	1.02547	1.00812	0.982588	1.00935	1.00135	1.01261	0.99585	0.992563	1.02027	0.98767	0.989614	0.997019	1.01905	1.00946	0.990263	0.99263	0.983308	1.00207	1.01039
	5723-Wk22	1.06339	1.05243	1.1558	0.908012	2.15026	0.677555	1.09863	1.00926	0.918505	0.953489	1.03514	1.01333	0.881945	0.888977	0.990544	0.968583	0.925084	0.905716	0.972377	1.01132	0.941644	1.01229	0.968638	1.02993	0.959489	0.96701	0.85919	1.01727	0.920158	1.03655	1.05137	0.959541	0.975958	1.02469	0.895992	0.967037	0.82883	0.959831	0.986311	1.05512	0.987037	0.967423	1.01883	0.95279	0.834804	0.81404	1.01122	1.02716
	5727-Wk22	0.934673	0.926338	0.662086	0.98998	1.25237	0.868551	1.06442	1.02578	1.00657	1.09532	0.944347	0.958143	0.719909	0.75	1.06668	0.930019	1.03237	1.02004	0.959268	1.06495	0.85337	0.959437	1.07429	1.06451	0.950399	0.950615	0.919216	0.988907	0.896461	1.04883	0.962268	0.962626	0.909965	0.92915	0.926972	1.12016	0.793152	1.07713	0.999529	0.983947	1.05914	0.940383	0.938781	1.00546	0.79	0.902602	1.08642	1.07608
	5738-Wk62	1.00265	1.04	0.789152	0.880954	1.03165	1.00058	1.04248	0.924742	0.81144	1.00078	1.00427	1.00614	0.756409	0.917466	0.972983	0.970604	0.955082	1.02226	0.994316	1.02431	0.990907	0.985927	0.966139	1.01484	0.959342	0.897207	1.01588	0.999603	0.942592	1.0458	0.982933	0.987315	1.0034	1.00837	1.00144	1.03214	0.973501	1.01669	0.985513	0.99	1.01772	0.969024	0.996641	0.966717	0.882791	0.976228	1.05176	1.00614
Group 3	5724-Wk22	0.987351	0.993902	1.02638	0.9743	1.02405	0.955489	1.03575	0.995991	0.992453	0.997875	1.00412	0.996738	0.991721	0.993826	0.999236	1.00486	1.00285	1.00483	0.993226	0.995545	0.978222	0.99431	0.988352	1.00075	0.999803	0.961521	0.98388	0.998137	0.933623	0.997871	1.00177	0.998131	0.992774	0.997304	1.00037	0.993386	0.998526	1.00536	1.01	1.01289	0.995647	1.00692	0.998591	0.993896	0.981569	0.983611	0.994293	0.992512
	5742-Wk62	0.992369	1.00234	0.738155	0.989839	1.01393	1.0179	1.01096	0.985365	0.937687	1.24905	1.00046	0.994597	0.93252	0.98352	0.974725	0.983804	0.999936	1.01034	0.995232	0.988801	1.00069	0.99113	0.993246	1.00687	1.00416	0.977103	0.990176	1.00641	0.991891	0.99636	0.997223	0.970244	0.998063	0.980192	1.00283	1.00226	0.998207	0.970652	0.906366	1.00481	1.00645	0.997745	1.00315	1.0114	0.963585	0.982804	1.00574	0.989683
	5741-Wk62	0.996687	1.01078	1.32949	1.02135	1.07305	0.907414	0.987976	0.787437	0.855941	0.994043	1.01345	1.02636	0.838894	0.963896	0.946724	0.934488	0.993556	1.02578	0.993365	0.978439	0.989488	0.991913	1.05107	1.02478	0.972929	0.966333	0.993632	1.01287	0.929141	0.992709	0.986323	0.961316	0.986665	1.00376	1.02055	1.03165	1.00516	0.697014	0.086937	0.986846	0.983015	0.98242	0.981929	1.00783	0.977534	0.948871	1.02129	0.99676
	5740-Wk62	0.986905	0.9982	1.17915	0.982095	1.05342	0.991385	1.01	1.00068	0.990422	0.988041	0.99927	0.998966	0.995842	0.99046	0.999963	0.999209	1.00341	1.00841	0.996725	1.00537	0.984305	0.991718	1.00884	1.01188	1.00493	0.980966	1.01488	0.995798	0.975272	1.00633	0.987576	0.984055	0.998996	0.993351	1.00376	1.0107	0.998234	0.997966	1.0023	1.00454	1.01	1.00204	0.999108	1.00155	0.997899	1.00043	1.01003	0.994783
	5751-Wk22	0.967369	1.01639	1.7862	0.897564	0.995002	0.93575	1.03201	0.982515	0.678455	1.08007	0.911774	0.922706	0.767174	0.858534	0.905001	0.984055	0.986444	1.03188	0.972268	1.01043	1.00807	0.951922	0.952397	1.00363	0.989928	0.940807	0.987908	1.01644	1.01261	1.05286	1.00792	1.06103	0.99294	0.991927	0.98836	1.03184	0.974611	0.933145	0.945805	0.985968	1.00445	0.990151	0.998071	0.969358	0.869673	0.946214	1.06646	0.988912
[truncated: 7 more columns]
