# Supplementary material for: Epitopes for neutralizing antibodies induced by HIV-1 envelope glycoprotein BG505 SOSIP trimers in rabbits and macaques
Source: PLoS Pathog. 2018 Feb 23;14(2):e1006913. doi: 10.1371/journal.ppat.1006913 (PMC5841823; doi:10.1371/journal.ppat.1006913)
Supplement: S3 Fig — (XLSX) [file ppat.1006913.s004.xlsx]

## Sheet: SI Figures
SI Figure 3A
Mutant/Parental								Mutant/Parental								Mutant/Parental								Mutant/Parental										Mutant/Parental														Mutant/Parental
REN <0.25		EN	N241 KI	N289 KI	N241 KI + N289 KI			REN <0.25		P240T + N241 KI	F288L + N289 KI	N289 KI + T290E	F288L + N289KI +T290E			REN <0.25		N230 KI	K229N + K232T	K229N + K232T + P240T + N241 KI	K229N + N230 KI + P240T + N241KI			REN <0.25		N88 KO	E268A	N279A	N280A	V518A	N625 KO			REN <0.25		G354E	N356 KI	I358A	R360I	I358T + R360I	I396N	N465 KI	MG505.A2 N241K		MG505.A2			REN <0.25
REN ≥0.25, ≤0.75								REN ≥0.25, ≤0.75								REN ≥0.25, ≤0.75								REN ≥0.25, ≤0.75										REN ≥0.25, ≤0.75														REN ≥0.25, ≤0.75
REN >0.75, ≤1.25								REN >0.75, ≤1.25								REN >0.75, ≤1.25								REN >0.75, ≤1.25										REN >0.75, ≤1.25														REN >0.75, ≤1.25
REN >1.25								REN >1.25								REN >1.25								REN >1.25										REN >1.25														REN >1.25
	Animal	REN	REN	REN	REN				Animal	REN	REN	REN	REN				Animal	REN	REN	REN	REN				Animal	REN	REN	REN	REN	REN	REN				Animal	REN	REN	REN	REN	REN	REN	REN	REN		REN				Animal
Group 1	r5726	74.3811	-0.135637	-1.27034	-0.989131			Group 1	r5726	-0.626678	-0.385458	0.184422	-0.0943601			Group 1	r5726	-0.156476	0.184749	-0.195395	-0.202981			Group 1	r5726	0.151931	0.196746	0.379235	0.812788	0.880872	0.850609			Group 1	r5726	0.995136	1.00763	0.889723	0.898644	1.02378	0.943028	0.848037	1.02205		-0.498129			Group 1	r5726
	r5747	76.3252	0.292788	-0.0333641	-0.398977				r5747	-0.495475	-0.184721	-0.6412	-0.194845				r5747	0.244272	0.719581	-0.081314	-0.0218057				r5747	-0.0943291	0.186096	0.557508	0.0210554	0.755812	0.541244				r5747	1.01072	0.987623	0.934902	0.90084	1.02599	0.960073	0.85206	1.30054		-0.286418				r5747
	r5749	78.7205	-0.0937754	-0.467285	-0.9154				r5749	-1.24043	0.0106924	-1.11079	-0.513818				r5749	-0.82518	0.0709652	0.136272	-0.276362				r5749	-0.557642	-0.145466	0.622353	0.355918	0.678013	0.655541				r5749	1.05646	0.950873	0.912429	0.885444	1.00284	0.947426	1.09	1.17132		-0.543262				r5749
	r5725	77.852	-0.0697341	-0.99901	-0.652608				r5725	-0.123843	-0.297051	0.0945115	-0.470178				r5725	-0.433329	0.186115	-0.399028	-0.144505				r5725	0.560851	0.743991	0.277546	-0.536322	0.867567	0.566604				r5725	0.983653	1.02033	0.963804	0.922395	1.06589	0.803714	0.915825	0.995956		-0.0380619				r5725
Group 2	r5739	86.8464	0.982024	0.990993	0.928026			Group 2	r5739	0.98013	0.933863	0.920425	0.955668			Group 2	r5739	0.894467	0.891448	0.923211	0.875548			Group 2	r5739	0.81187	1.03173	0.929259	1.01534	0.89044	0.872861			Group 2	r5739	0.816379	0.842497	0.783803	0.769999	0.879668	0.807857	0.632224	0.975474		0.569278			Group 2	r5739
	r5743	98.0322	0.983928	0.997637	0.990877				r5743	0.992981	0.979932	0.918216	0.984976				r5743	1.01297	0.983451	1	0.9965				r5743	1.00159	1.00274	1.01147	1.0125	0.981552	0.994381				r5743	1.00413	1.00462	1.00077	0.990265	1.02049	0.996585	0.999871	0.997139		0.998058				r5743
	r5744	97.1779	0.96428	0.961476	0.956261				r5744	0.973482	0.980036	0.908476	0.973244				r5744	0.995506	0.973571	0.967937	0.963684				r5744	1.00854	0.979837	1.01228	1	1.00154	0.942374				r5744	1.00033	0.997309	0.997834	0.992429	1.01762	0.980929	0.974042	1.01575		0.998227				r5744
	r5723	88.9402	1.04121	0.875193	0.891393				r5723	0.91047	0.87397	0.76122	0.798929				r5723	0.95761	0.965838	0.876291	0.935155				r5723	0.937333	0.939475	0.991564	1.03502	0.933961	0.920826				r5723	0.783689	0.769692	0.700802	0.757208	0.78438	0.805678	0.698832	0.972523		-0.384533				r5723
	r5727	83.5053	1.08088	0.99605	1.0532				r5727	0.988942	1.13791	0.966708	1.07302				r5727	1.03293	0.94424	1.03546	1.07433				r5727	0.919098	1.12079	0.881968	1.0536	0.850124	0.733412				r5727	0.778474	0.831076	0.583657	0.841271	0.954135	0.910526	0.756861	0.552231		-0.412659				r5727
	r5738	93.8233	1.01299	1	0.953696				r5738	1.00421	0.970253	0.905063	0.957134				r5738	1.00039	0.960259	0.982137	0.947982				r5738	0.986881	0.983349	1.02	1.03	0.955658	0.944827				r5738	0.690215	0.77	0.66987	0.839211	0.76308	0.891342	0.570955	0.8926		-0.0485505				r5738
Group 3	r5724	98.9086	0.997628	1.0009	0.991628			Group 3	r5724	0.996336	0.995617	0.99399	1.00652			Group 3	r5724	1.01571	0.990775	1.00576	1.00323			Group 3	r5724	1.01289	1.00104	1.004	0.990187	0.995353	0.981996			Group 3	r5724	1.00088	0.632955	0.712337	0.876002	0.0244341	0.514033	0.00470441	0.095692		-0.0483759			Group 3	r5724
	r5742	97.8979	1.01132	1.0079	0.97404				r5742	0.997522	1.01585	0.977415	1.00079				r5742	1.01247	1.00048	1.0169	0.996607				r5742	0.998265	0.89079	1.04	0.996483	1.0129	0.981351				r5742	0.943217	0.894552	0.941702	0.97337	0.899753	0.972708	0.891918	0.482883		-0.457782				r5742
	r5741	96.0921	1.01479	0.992688	1.00393				r5741	0.997941	0.989277	0.995597	1.00632				r5741	0.999985	0.985278	0.990504	0.994535				r5741	0.985196	1.01688	1.01821	1.0384	0.910007	0.957401				r5741	0.780668	0.769723	0.849945	0.877724	0.561401	0.676669	0.755427	0.363842		0.0478099				r5741
	r5740	99.0297	0.997468	1.00531	0.99				r5740	0.99907	0.999711	0.997351	0.998708				r5740	0.998341	0.999082	0.994911	1.00436				r5740	1.01103	1.01167	1.00052	1.00934	0.98262	0.988533				r5740	0.970733	0.94	0.869658	0.863969	0.2399	0.987046	0.174542	0.312982		0.219788				r5740
	r5751	94.3274	1.03848	1.09065	1.00614				r5751	1.01661	0.955879	0.945822	0.925866				r5751	0.992834	0.9581	0.970155	0.997588				r5751	0.94188	1.02626	0.991241	1.00937	0.971814	0.931364				r5751	0.887415	0.84234	0.757046	0.816576	0.875876	0.892192	0.815075	1.23888		-0.957137				r5751
MAbs	11A	80	0.173937	-0.204074	0.0773116			MAbs	11A	0.251594	-0.176326	-0.145677	-0.172027			MAbs	11A	-0.00229855	-0.0171427	-0.0138912	0.122378			MAbs	11A	0.37999	0.247163	0.377114	-0.177198	0.683109	0.664371			MAbs	11A	1.07484	1.07042	1.04712	1.04791	1.05666	1.05895	0.988431	0.97		-0.232148			MAbs	11A
	11B	81.7782	0.420337	0.154415	0.405806				11B	0.364237	0.112835	0.302596	0.0830227				11B	0.402981	0.357986	0.415609	0.370839				11B	0.478645	0.381034	0.641629	0.20994	0.837314	0.941345				11B	0.967655	1.01007	0.936678	0.989778	0.953053	0.995385	0.901455	0.98		0.681634				11B
[truncated: 35 more columns]
