# Supplementary material for: Epitopes for neutralizing antibodies induced by HIV-1 envelope glycoprotein BG505 SOSIP trimers in rabbits and macaques
Source: PLoS Pathog. 2018 Feb 23;14(2):e1006913. doi: 10.1371/journal.ppat.1006913 (PMC5841823; doi:10.1371/journal.ppat.1006913)
Supplement: S1 Table — (XLSX) [file ppat.1006913.s005.xlsx]

## Sheet: BG505
S1 Table
Env mutants used in neutralization-epitope mapping
Position	Mutation	Glycan a	Rationale b	Dil. c	RLU/ppV d	Rel. Inf e
	Parental		Parental	330	33000000	1
88	N88Q	N88 KO	D	160	16000000	0.484848
97	K97A		A	300	30000000	0.909091
117	K117E		C	60	6000000	0.181818
121	K121A		A	300	30000000	0.909091
127	V127A		A	320	32000000	0.969697
130	Q130N	N130 KI	D	160	16000000	0.484848
133	N133A	N133 KO	A	80	8000000	0.242424
133a	+133aN	N133 to 133a	C	220	22000000	0.666667
133a, 136a	+133aN, +136aA	N133 to 133a	C	100	10000000	0.30303
133a, 136a, 241, 465	+133aN, +136aA, S241N, T465N	N133 to 133a + N241 KI + N465 KI	C	160	16000000	0.484848
136a	+136aA		C	1100	110000000	3.33333
137	N137A	N137 KO	A	1680	168000000	5.09091
156	N156A	N156 KO	A	900	90000000	2.72727
158	S158A	N156 KO	A	360	36000000	1.09091
159	F159A		A	300	30000000	0.909091
160	N160K	N160 KO	A	260	26000000	0.787879
162	T162A	N160 KO	A	460	46000000	1.39394
165	L165A		A	1200	120000000	3.63636
166	R166A		A	160	16000000	0.484848
167	D167A		A	1300	130000000	3.93939
168	K168A		A	1640	164000000	4.9697
171	K171A		A	400	40000000	1.21212
172	V172A		A	2260	226000000	6.84848
173	Y173A		A	1680	168000000	5.09091
177	Y177A		A	1000	100000000	3.0303
179	L179A		A	940	94000000	2.84848
181	V181A		A	20	2000000	0.0606061
182	V182A		A	820	82000000	2.48485
182	V182I		B	660	66000000	2
184f	N184fA	N184f KO	A	200	20000000	0.606061
184g	R184gG		B	260	26000000	0.787879
184g	R184gS		C	920	92000000	2.78788
184g-189	184g-189del	N184g KO + N185 KO	D	200	20000000	0.606061
185	N185A	N185 KO	A	60	6000000	0.181818
185	N185K	N185 KO	C	80	8000000	0.242424
186	N186S		C	300	30000000	0.909091
197	N197A	N197 KO	A	20	2000000	0.0606061
229, 230, 233, 240, 241	KD229NN, K232T, PS240TN	N230 KI + N241 KI	D	300	30000000	0.909091
229, 232	K229N, K232T		D	380	38000000	1.15152
229, 232, 240, 241	K229N, K232T, PS240TN	N241 KI	D	200	20000000	0.606061
230, 232	D230N, K232T	N230 KI	D	280	28000000	0.848485
234	N234A	N234 KO	A	300	30000000	0.909091
234	N234S	N234 KO	D	60	6000000	0.181818
240	P240S		C	320	32000000	0.969697
240	P240T		D	600	60000000	1.81818
240, 241	PS240TN	N241 KI	D	720	72000000	2.18182
241	S241K		D	320	32000000	0.969697
241	S241N	N241 KI	D	20	2000000	0.0606061
241, 291	S241N, P291T	N241 KI + N289 KI	D	40	4000000	0.121212
241, 355-6	S241N, NN355DK	N241 KI + N355 KO	D	40	4000000	0.121212
241, 358	S241N, I358T	N241 KI + 356 KI f	D	60	6000000	0.181818
241, 360	S241N, R360I	N241 KI	D	180	18000000	0.545455
241, 396	S241N, I396N	N241 KI	D	160	16000000	0.484848
241, 465	S241N, T465N	N241 KI + N265 KO	D	60	6000000	0.181818
262	N262A	N262 KO	A	20	2000000	0.0606061
268	E268A		D	260	26000000	0.787879
276	N276A	N276 KO	A	380	38000000	1.15152
276	N276D	N276 KO	D	260	26000000	0.787879
276, 462	N276D, N462D	N276 KO + N462 KO	D	760	76000000	2.30303
278	T278A	N276 KO	D	200	20000000	0.606061
279	N279A		A	40	4000000	0.121212
280	N280A		A	20	2000000	0.0606061
288	F288L		D	260	26000000	0.787879
288, 290, 291	F288L, TP290ET	N289 KI	D	80	8000000	0.242424
288, 291	F288L, P291T	N289 KI	D	20	2000000	0.0606061
290	T290E		D	940	94000000	2.84848
290-1	TP290ET	N289 KI	D	200	20000000	0.606061
291	P291T	N289 KI	D	40	4000000	0.121212
291	P291A		D	1060	106000000	3.21212
295	N295A	N295 KO	A	1080	108000000	3.27273
297	T297A	N295 KO	A	560	56000000	1.69697
301	N301A	N301 KO	A	1940	194000000	5.87879
308	R308H		C	860	86000000	2.60606
308	R308A		A	300	30000000	0.909091
325	D325A		A	60	6000000	0.181818
325	D325N		C	60	6000000	0.181818
330	H330A		A	620	62000000	1.87879
330	H330Q		C	200	20000000	0.606061
332	N332T	N332 KO	D	1120	112000000	3.39394
339	N339A	N339 KO	A	460	46000000	1.39394
343	G343A		A	320	32000000	0.969697
343	G343E		B	180	18000000	0.545455
347	K347A		D	240	24000000	0.727273
351	K351E		C	120	12000000	0.363636
354	G354E		D	60	6000000	0.181818
355	N355A	N355 KO	A	20	2000000	0.0606061
355	N355del		D	60	6000000	0.181818
355-6	NN355DK	N355 KO	D	180	18000000	0.545455
356	N356del		D	140	14000000	0.424242
357	T357A	N355 KO	A	460	46000000	1.39394
357	T357K	N355 KO	B	260	26000000	0.787879
358	I358A		A	240	24000000	0.727273
358	I358T	N356 KI f	B	240	24000000	0.727273
358, 360	I358T, R360I	N356 KI f	D	140	14000000	0.424242
360	R360I		B	380	38000000	1.15152
362	A362T		D	80	8000000	0.242424
362-3	AN362NH	N363 to 362	D	60	6000000	0.181818
363	N363A	N363 KO	A	80	8000000	0.242424
363	N363S	N363 KO	C	60	6000000	0.181818
365	S365A	N363 KO	A	120	12000000	0.363636
386	N386A	N386 KO	A	60	6000000	0.181818
388	S388A	N386 KO	A	60	6000000	0.181818
392	N392A	N392 KO	A	60	6000000	0.181818
394	T394A	N392 KO	A	80	8000000	0.242424
396	I396N		B	300	30000000	0.909091
397	S397A		A	60	6000000	0.181818
397	S397N	N397 KI f	D	300	30000000	0.909091
398	N398A	N398 KO	A	300	30000000	0.909091
409	G409E		C	180	18000000	0.545455
411	N411A	N411 KO	A	760	76000000	2.30303
411	N411S	N411 KO	C	300	30000000	0.909091
413	S413T		C	400	40000000	1.21212
444	R444G		B	300	30000000	0.909091
448	N448A	N448 KO	A	80	8000000	0.242424
461	T461N	N461 KI f	C	600	60000000	1.81818
462	N462A	N462 KO	A	220	22000000	0.666667
462	N462D	N462 KO	D	940	94000000	2.84848
463	S463A		A	860	86000000	2.60606
464	T464A	N462 KO	A	500	50000000	1.51515
465	T465N	N465 KI	C	160	16000000	0.484848
465	T465A		A	1100	110000000	3.33333
467	T467A		A	60	6000000	0.181818
518	V518A		B	180	18000000	0.545455
611	N611A	N611 KO	D	160	16000000	0.484848
611	N611Q	N611 KO	D	580	58000000	1.75758
617	R617K		B	220	22000000	0.666667
618	N618Q	N618 KO	D	180	18000000	0.545455
618	N618T	N618 to 616	D	920	92000000	2.78788
625	N625Q	N625 KO	D	920	92000000	2.78788
637	N637Q	N637 KO	D	300	30000000	0.909091
701	V701M		B	80	8000000	0.242424
762	S762G		C	720	72000000	2.18182
765	L765F		B	40	4000000	0.121212
767	C767S		C	380	38000000	1.15152
805	R805Q		C	660	66000000	2
824	E824G		B	260	26000000	0.787879
851	L851F		B	60	6000000	0.181818
a The mutations affecting a glycan sequon are highlighted in light blue.
b The rationale and origin of the mutations is classified as: alanine-scanning mutants previously described (25) (A); mutations derived from the maternal virus MG505 cl.A2(B) and cl.H3 (C), and mutations based on structural modeling and previous knowledge of the importance of the 241/289-glycan hole for the neutralizing titers of a great proportion of the rabbit sera (23) (D).
c The dilution of the pseudovirus stock that gave 10 exp6 relative light units (RLA) on Tzm-bl cells.
d The infectivity signal (RLU) divdied by the relative viral dose in parts per volume (ppV).
e The infectivity of mutants relative to that of the parental virus.
f These KI mutations create overlapping sequons that cannot both be simultaneously occupied.
